# Supplementary material for: A Simple Mathematical Model for the Structural Description of Polyesters Based on Glycerol
Source: Macromolecules. 2025 Aug 18;58(16):8581–90. doi: 10.1021/acs.macromol.5c01193 (PMC12392719; doi:10.1021/acs.macromol.5c01193)
Supplement: Supplementary file 1 [file ma5c01193_si_001.xlsx]

## Sheet: Teorico
			Variables (Changeable)		Results (Locked)
										Molar Fractions
	pOHp/pOHs		pOHp/pOHs	pCOOH	DB (%)	Dpn*	pOH**	pOHp	pOHs	xG	x1T	x2T	x1,3L	x1,2L	x1,2,3D	xDiacid	xMonoEster	xDiEster
	1		1	0.01	0.445434	1.00607	0.00666667	0.00666667	0.00666667	0.980133	0.0131561	0.00657807	4.41481e-05	8.82963e-05	2.96296e-07	0.9801	0.0198	0.0001
			1	0.05	2.24719	1.03179	0.0333333	0.0333333	0.0333333	0.903296	0.0622963	0.0311481	0.00107407	0.00214815	3.7037e-05	0.9025	0.095	0.0025
			1	0.1	4.54545	1.06758	0.0666667	0.0666667	0.0666667	0.813037	0.116148	0.0580741	0.00414815	0.0082963	0.000296296	0.81	0.18	0.01
	[Acid]0/[Glycerol]0		1	0.15	6.89655	1.10809	0.1	0.1	0.1	0.729	0.162	0.081	0.009	0.018	0.001	0.7225	0.255	0.0225
	1		1	0.2	9.30233	1.15423	0.133333	0.133333	0.133333	0.650963	0.200296	0.100148	0.0154074	0.0308148	0.00237037	0.64	0.32	0.04
	[COOH]0/[OH]0		1	0.25	11.7647	1.20716	0.166667	0.166667	0.166667	0.578704	0.231481	0.115741	0.0231481	0.0462963	0.00462963	0.5625	0.375	0.0625
	0.666667		1	0.3	14.2857	1.26839	0.2	0.2	0.2	0.512	0.256	0.128	0.032	0.064	0.008	0.49	0.42	0.09
	[OH]0/[COOH]0		1	0.35	16.8675	1.33989	0.233333	0.233333	0.233333	0.45063	0.274296	0.137148	0.0417407	0.0834815	0.0127037	0.4225	0.455	0.1225
	1.5		1	0.4	19.5122	1.42431	0.266667	0.266667	0.266667	0.39437	0.286815	0.143407	0.0521481	0.104296	0.018963	0.36	0.48	0.16
			1	0.45	22.2222	1.52529	0.3	0.3	0.3	0.343	0.294	0.147	0.063	0.126	0.027	0.3025	0.495	0.2025
			1	0.5	25	1.648	0.333333	0.333333	0.333333	0.296296	0.296296	0.148148	0.0740741	0.148148	0.037037	0.25	0.5	0.25
			1	0.55	27.8481	1.79996	0.366667	0.366667	0.366667	0.254037	0.294148	0.147074	0.0851481	0.170296	0.0492963	0.2025	0.495	0.3025
			1	0.6	30.7692	1.99265	0.4	0.4	0.4	0.216	0.288	0.144	0.096	0.192	0.064	0.16	0.48	0.36
			1	0.65	33.7662	2.24439	0.433333	0.433333	0.433333	0.181963	0.278296	0.139148	0.106407	0.212815	0.0813704	0.1225	0.455	0.4225
			1	0.7	36.8421	2.58646	0.466667	0.466667	0.466667	0.151704	0.265481	0.132741	0.116148	0.232296	0.10163	0.09	0.42	0.49
			1	0.75	40	3.07692	0.5	0.5	0.5	0.125	0.25	0.125	0.125	0.25	0.125	0.0625	0.375	0.5625
			1	0.8	43.2432	3.83713	0.533333	0.533333	0.533333	0.10163	0.232296	0.116148	0.132741	0.265481	0.151704	0.04	0.32	0.64
			1	0.85	46.5753	5.1702	0.566667	0.566667	0.566667	0.0813704	0.212815	0.106407	0.139148	0.278296	0.181963	0.0225	0.255	0.7225
			1	0.9	50	8.10526	0.6	0.6	0.6	0.064	0.192	0.096	0.144	0.288	0.216	0.01	0.18	0.81
			1	0.95	53.5211	19.8142	0.633333	0.633333	0.633333	0.0492963	0.170296	0.0851481	0.147074	0.294148	0.254037	0.0025	0.095	0.9025
			1	0.975	55.3191	77.3043	0.65	0.65	0.65	0.042875	0.15925	0.079625	0.147875	0.29575	0.274625	0.000625	0.04875	0.950625
			1	0.99	56.4103	-100.712	0.66	0.66	0.66	0.039304	0.152592	0.076296	0.148104	0.296208	0.287496	0.0001	0.0198	0.9801
			1	0.995	56.776	-56.7908	0.663333	0.663333	0.663333	0.0381593	0.15037	0.0751851	0.148137	0.296274	0.291874	2.5e-05	0.00995	0.990025
			1	0.999	57.0694	-42.0653	0.666	0.666	0.666	0.0372597	0.148593	0.0742963	0.148148	0.296295	0.295408	1e-06	0.001998	0.998001
			*Dpn negative for pOH above the gel point; ** There is no physical sense for the results for pOH > 1.00
	Describe the polymerization only up to pOHp=1,0 and do not consider that secondary hydroxyls still reacting after finishing primary hydroxyls, pOHp/pOHs is constant over all the reaction
	Describe all the polymerization process. After consuption of all primary hydroxyls (pOHp=1,0) only secondary hydroxyls still reacting, and pOHp/pOHs tends to decrease with the progression of the reaction
				pCOOH	pOH	pOHp	pOHs	pOHp/pOHs	pOH	pOHp	pOHs	pOHp/pOHs
				0.01	0.00666667	0.00666667	0.00666667	1	0.00666667	0.00666667	0.00666667	1
				0.05	0.0333333	0.0333333	0.0333333	1	0.0333333	0.0333333	0.0333333	1
				0.1	0.0666667	0.0666667	0.0666667	1	0.0666667	0.0666667	0.0666667	1
				0.15	0.1	0.1	0.1	1	0.1	0.1	0.1	1
				0.2	0.133333	0.133333	0.133333	1	0.133333	0.133333	0.133333	1
				0.25	0.166667	0.166667	0.166667	1	0.166667	0.166667	0.166667	1
				0.3	0.2	0.2	0.2	1	0.2	0.2	0.2	1
				0.35	0.233333	0.233333	0.233333	1	0.233333	0.233333	0.233333	1
				0.4	0.266667	0.266667	0.266667	1	0.266667	0.266667	0.266667	1
				0.45	0.3	0.3	0.3	1	0.3	0.3	0.3	1
				0.5	0.333333	0.333333	0.333333	1	0.333333	0.333333	0.333333	1
				0.55	0.366667	0.366667	0.366667	1	0.366667	0.366667	0.366667	1
				0.6	0.4	0.4	0.4	1	0.4	0.4	0.4	1
				0.65	0.433333	0.433333	0.433333	1	0.433333	0.433333	0.433333	1
				0.7	0.466667	0.466667	0.466667	1	0.466667	0.466667	0.466667	1
				0.75	0.5	0.5	0.5	1	0.5	0.5	0.5	1
				0.8	0.533333	0.533333	0.533333	1	0.533333	0.533333	0.533333	1
				0.85	0.566667	0.566667	0.566667	1	0.566667	0.566667	0.566667	1
				0.9	0.6	0.6	0.6	1	0.6	0.6	0.6	1
				0.95	0.633333	0.633333	0.633333	1	0.633333	0.633333	0.633333	1
				0.975	0.65	0.65	0.65	1	0.65	0.65	0.65	1
				0.99	0.66	0.66	0.66	1	0.66	0.66	0.66	1
				0.995	0.663333	0.663333	0.663333	1	0.663333	0.663333	0.663333	1
				0.999	0.666	0.666	0.666	1	0.666	0.666	0.666	1
